# Supplementary material for: Pathological Changes in Extracellular Matrix Composition Orchestrate the Fibrotic Feedback Loop Through Macrophage Activation in Dupuytren’s Contracture
Source: Int J Mol Sci. 2025 Mar 28;26(7):3146. doi: 10.3390/ijms26073146 (PMC11988646; doi:10.3390/ijms26073146)
Supplement: Supplementary file 1 [file ijms-26-03146-s001.zip]

Archive with 2 entries (2 files):
- ijms-3528621-supplementary/Supplementary Table S1.xlsx
- ijms-3528621-supplementary/Supplementary_Information_IJMS.pdf
