# Supplementary material for: Pathological Changes in Extracellular Matrix Composition Orchestrate the Fibrotic Feedback Loop Through Macrophage Activation in Dupuytren’s Contracture
Source: Int J Mol Sci. 2025 Mar 28;26(7):3146. doi: 10.3390/ijms26073146 (PMC11988646; doi:10.3390/ijms26073146)
Supplement: Supplementary file 1 [file ijms-26-03146-s001.zip › ijms-3528621-supplementary/Supplementary Table S1.xlsx]

## Sheet: Upregulated genes
	Upregulated genes
	Gene name	Fold change	p-value
	ANGPTL2	1.38383	0.0472625
	BGN	1.42531	0.00657837
	C4A	1.51566	0.0260559
	CD55	1.47431	0.00672703
	CMA1	4.02634	4.8e-11
	COL15A1	1.58764	6.39e-06
	COL18A1	2.77832	5.52e-11
	COL1A1	2.72951	8.75e-09
	COL1A2	1.98874	6.69e-07
	COL21A1	2.70014	8.9e-09
	COL28A1	3.25216	0.00068565
	COL2A1	3.26882	5.73e-06
	COL3A1	3.35106	6.92e-09
	COL4A1	1.98382	1.49e-08
	COL4A2	2.13213	3.87e-07
	COL5A1	7.05211	1.35e-09
	COL5A2	5.64601	5.64e-12
	COL5A3	4.74831	5.77e-11
	COL6A2	1.19737	0.00492637
	CPA3	3.79243	6.37e-07
	CTSG	5.36246	9.84e-07
	DCN	1.94694	1.47e-07
	DEFA3	1.94263	0.00020482
	DPT	2.49342	6.1e-08
	EFEMP1	4.12294	5.69e-06
	ELN	2.18925	0.00062296
	EMILIN1	1.43114	0.00019537
	FBLN2	1.38984	0.00800145
	FBLN5	5.63299	3.58e-11
	FBN1	1.5236	4.85e-05
	HBA1	1.54207	0.00243064
	HBB	1.57906	0.00192144
	HNRNPK	1.67	0.0246089
	HSPG2	2.12347	8.78e-12
	ITIH5	5.73369	3.94e-07
	LAMA4	4.2726	6.58e-07
	LAMA5	2.41798	4.25e-06
	LAMB1	5.97906	4.55e-07
	LAMB2	2.12141	3e-05
	LAMC1	2.54292	3.96e-06
	LGALS1	1.27522	0.0114216
	LOX	1.93455	1.62e-05
	LOXL1	4.78857	0.00012863
	LUM	1.55431	8.02e-05
	MFAP2	1.18041	0.0391156
	MFAP4	3.81416	4.73e-07
	MFAP5	1.30401	0.0523182
	NID1	2.02524	0.0380383
	NID2	2.16044	0.0168515
	OGN	1.33065	0.0464079
	PLIN4	8.3406	3.52e-07
	POSTN	2.05058	0.00845943
	POSTN	2.09663	0.00032918
	RPS3	2.88206	0.00975318
	S100A8	3.20862	0.00460649
	SARM1	2.03781	2.09e-05
	SERPINA3	1.91627	0.00027154
	SERPINB1	8.92108	1.89e-11
	TINAGL1	4.11255	0.00029291
	TPM3	11.9108	6.44e-10
	TPSAB1	3.93198	4.68e-05
	TPSB2	3.03974	3.41e-08
	VIM	2.44559	9.72e-10
	VWA1	3.96626	3.66e-09

## Sheet: Downregulated genes
	Downregulated genes
	Gene name	Fold change	p-value
	ACTB	1.69972	0.0026835
	ACTN1	2.86107	0.0013021
	AEBP1	3.56036	1.3e-05
	AHNAK	2.13831	0.0011324
	AKR1C1	2.23234	0.0152159
	AMBP	1.51987	0.0038327
	ANXA1	5.33715	2.35e-05
	ANXA6	2.33574	0.0305431
	APOA4	11.1202	7.49e-06
	APOE	3.70816	0.00084606
	APOH	7.82405	5.58e-09
	BLVRB	2.33261	0.0281361
	C1QA	1.7163	0.0417181
	C1QC	1.39829	0.0273074
	C1QTNF3-AMACR	5.8316	1.41e-06
	C3	1.71566	0.00059268
	C4A	1.48192	0.0191455
	C4BPA	4.29467	3.96e-05
	CFD	2.92306	0.00389871
	CFH	5.56418	2.83e-08
	CFL1	2.72509	0.00206419
	CILP	3.37266	5.91e-09
	CILP2	3.79962	0.00267376
	CLU	1.50557	0.00865245
	COL12A1	2.18249	6.3e-08
	COL16A1	1.88008	0.0226483
	COL8A1	2.3724	1.09e-07
	COL8A2	2.82981	7.28e-06
	COMP	3.07897	6.02e-07
	CRLF1	3.22659	8.19e-05
	DPYSL2	5.65934	5.75e-07
	DSTN	4.77644	9.59e-06
	EEF1A1P5	1.22458	0.0272751
	FBLN1	5.07304	2.03e-08
	FBLN1	3.04066	0.00023845
	FMOD	3.73346	9.04e-06
	GAPDH	3.61841	0.00157477
	GDF10	5.37078	5.47e-07
	GNB2	5.98496	1.4e-06
	GPX3	1.62314	0.0152397
	HNRNPA3	2.16803	0.00805264
	HRG	3.13176	8.29e-06
	HSPA8	2.54798	0.00107191
	HSPB1	2.13074	0.00597605
	HTRA1	2.15645	5.87e-06
	IGHA1	1.55456	0.0508783
	IGHG1	1.23039	0.0270279
	IGHG3	1.49334	0.00744689
	IGHG4	3.76277	6.08e-05
	IGHV3-30-3	1.76555	0.0411864
	IGHV4-38-2	3.63921	0.00020048
	IGKV3-20	2.13739	0.0364304
	IGLL5	2.51839	0.00036581
	IL17D	2.55309	0.00729901
	IQGAP1	3.50206	2.63e-05
	ITIH1	2.24027	0.00071289
	ITIH2	2.17652	0.00025775
	KNG1	2.30711	0.00180381
	LTBP1	2.35625	0.00022821
	LTBP2	4.21061	2.33e-05
	LTBP4	2.38235	0.00372154
	LYZ	1.48738	0.0237812
	MATN2	2.87356	0.00061764
	MGP	2.86395	0.0421044
	MSN	5.28374	1.4e-06
	MYO1D	6.9366	5.07e-08
	MYOC	7.17553	9.52e-05
	OLFML3	1.91948	0.0128525
	PCOLCE	3.01244	8.91e-06
	PFN1	3.12981	0.00187727
	PGK1	2.44236	0.00909045
	PKM	5.17273	1.86e-05
	PKM	1.6002	0.0147824
	PLA2G2A	1.25187	0.0378615
	PLG	3.9677	2.13e-08
	PLS3	6.40945	5.44e-10
	PPIA	2.69148	0.0107374
	PRDX1	1.6889	0.00130333
	PRELP	1.57284	0.00041877
	PRG4	6.01285	1.36e-08
	RAB1B	2.47235	0.00437075
	RAB5C	2.62262	0.00052948
	RAC1	7.95101	5.57e-08
	RAP1B	5.91906	1.48e-07
	RHOA	5.868	2.75e-06
	S100A6	2.04825	0.0464898
	SLPI	2.13845	0.011099
	SOD3	3.84903	0.00426274
	SSC5D	3.30653	4.77e-06
	TF	3.39294	0.00219915
	THBS4	3.39283	0.00071496
	THSD4	3.1007	0.00108874
	TNC	2.15671	0.00113405
	TNMD	2.12111	0.00141435
	TNXB	1.76268	0.00039904
	TTR	5.20473	0.00335328
	TXN	2.35188	0.00852386
	VTN	1.37594	0.00939265
